# Supplementary material for: Mitochondria-Endoplasmic Reticulum Interplay Regulates Exo-Cytosis in Human Neuroblastoma Cells
Source: Cells. 2022 Feb 2;11(3):514. doi: 10.3390/cells11030514 (PMC8834387; doi:10.3390/cells11030514)
Supplement: Supplementary file 1 [file cells-11-00514-s001.zip]

Archive with 1 entries (1 files):
- cells-1505158-supplementary.pdf
